# Supplementary material for: Mixed Grazing Systems Benefit both Upland Biodiversity and Livestock Production
Source: PLoS One. 2014 Feb 13;9(2):e89054. doi: 10.1371/journal.pone.0089054 (PMC3923862; doi:10.1371/journal.pone.0089054)
Supplement: Table S1 — Summary of bird species recorded on experimental plots within different upland grazing systems 2005–2008. (XLSX) [file pone.0089054.s001.xlsx]

## Sheet: Birds
Table S1: Summary of bird species recorded on experimental plots within different upland grazing systems 2005 - 2008. Values are based on surveys between April - March each year, except for 2008 which was based on surveys between April - November 2008 only.
		Grazing System
		S PP					S/C6L PP					S/C6L SN					S/C12L SN					S/C6BG SN
		2005	2006	2007	2008		2005	2006	2007	2008		2005	2006	2007	2008		2005	2006	2007	2008		2005	2006	2007	2008
Barn Owl	Tyto alba	0	0	0	0		0	0	0	0		0	0	0	0		0	0	0	0		0	0	1	0
Blackbird	Turdus merula	1	0	2	0		0	1	3	0		7	5	17	3		7	5	13	18		8	9	2	0
Blackcap	Sylvia atricapilla	0	0	0	0		0	0	0	0		0	0	2	0		2	0	1	0		0	0	1	0
Blue Tit	Parus caeruleus	0	0	0	0		0	3	2	0		14	2	1	6		0	0	1	0		0	15	0	0
Bullfinch	Pyrrhula pyrrhula	0	0	0	0		0	0	0	0		2	0	6	7		0	0	0	0		0	1	0	0
Carrion Crow	Corvus corone	41	84	37	48		81	282	161	68		76	162	129	95		402	474	310	163		183	249	265	191
Chaffinch	Fringilla coelebs	2	0	5	6		2	8	4	0		0	8	4	0		6	12	0	0		20	3	24	0
Chiffchaff	Phylloscopus collybita	0	0	0	0		0	0	0	0		0	0	0	0		0	0	0	0		5	3	0	0
Coal Tit	Parus ater	0	0	0	0		0	0	0	0		0	0	2	0		0	0	0	0		0	0	1	10
Collared Dove	Streptopelia decaocto	0	0	0	0		0	0	0	0		0	0	0	0		0	0	0	1		0	0	0	0
Common Buzzard	Buteo buteo	3	4	1	2		6	14	3	1		15	25	43	31		15	32	57	27		15	43	49	25
Cuckoo	Cuculus canorus	0	0	0	0		0	0	0	0		0	0	0	0		1	0	0	2		9	0	0	0
Curlew	Numenius arquata	0	0	0	0		0	0	0	0		0	1	0	0		0	0	0	0		6	4	0	0
Dunnock	Prunella modularis	0	0	0	0		0	0	0	0		0	0	0	0		0	0	1	0		0	0	0	0
Fieldfare	Turdus pilaris	230	286	331	141		45	414	25	102		45	45	50	184		737	35	250	278		23	44	0	60
Garden Warbler	Sylvia borin	0	0	0	0		0	0	0	0		0	0	0	4		0	0	0	0		0	0	0	0
Goldcrest	Regulus regulus	0	0	0	0		0	0	0	0		7	0	0	0		0	0	0	19		1	0	0	0
Golden plover	Pluvialis apricaria	0	0	0	0		0	0	0	0		0	0	0	0		0	0	0	19		0	0	0	0
Goldfinch	Carduelis carduelis	63	38	0	0		76	7	0	2		116	61	0	10		74	12	5	3		93	18	47	2
Grasshopper Warbler	Locustella naevia	0	0	0	0		0	0	0	0		1	0	0	0		0	0	0	0		0	0	0	0
Great Spotted Woodpecker	Dendrocopos major	0	0	0	0		0	0	0	0		0	0	0	1		0	0	0	0		11	0	0	0
Great Tit	Parus major	0	0	1	0		0	0	0	0		4	0	7	1		3	8	1	0		0	0	0	0
Green Woodpecker	Picus viridis	0	0	0	0		0	0	0	0		1	2	1	1		0	0	0	1		0	0	0	1
Grey Heron	Ardea cinerea	0	0	0	0		0	0	0	0		0	3	2	1		0	0	0	0		0	0	0	0
Grey Wagtail	Motacilla cinerea	0	0	0	0		1	0	1	0		1	0	0	0		0	0	0	0		0	0	0	0
House Martin	Delichon urbica	0	0	0	0		0	4	0	0		0	4	2	0		19	0	7	0		1	0	3	0
Jack Snipe	Lymnocryptes minimus	0	0	0	0		0	0	0	0		0	0	0	1		1	0	0	0		4	0	0	3
Jackdaw	Corvus monedula	0	99	2	1		0	501	10	0		4	39	14	2		373	200	67	2		4	60	33	7
Jay	Garrulus glandarius	0	0	0	0		0	0	0	0		0	0	0	0		0	0	0	0		1	0	0	0
Kestrel	Falco tinnunculus	0	0	0	0		0	0	0	0		1	2	0	0		1	5	3	1		6	4	1	6
Lesser Black-backed Gull	Larus fuscus	0	0	0	0		5	0	0	20		0	0	0	0		0	8	17	68		1	160	47	9
Lesser Redpoll	Carduelis cabaret	0	0	0	0		0	0	0	0		1	1	3	156		1	3	0	0		0	0	0	0
Linnet	Carduelis cannabina	69	5	3	2		22	3	8	0		76	19	19	1		170	13	44	0		164	25	41	2
Magpie	Pica pica	0	3	0	0		2	1	2	1		3	10	3	6		12	12	13	9		26	11	1	5
Marsh Tit	Parus palustris	1	0	0	0		0	0	0	0		0	0	0	0		0	1	0	0		0	0	0	0
Meadow Pipit	Anthus pratensis	11	25	11	1		10	55	16	16		19	42	32	37		165	202	301	186		274	383	364	102
Merlin	Falco columbarius	0	0	0	0		0	0	0	0		1	0	0	0		0	0	0	0		0	0	0	0
Mistle Thrush	Turdus viscivorus	0	0	0	5		3	2	0	0		2	13	36	0		4	1	0	0		44	18	1	0
Nuthatch	Sitta europaea	0	0	0	0		0	0	0	0		0	0	0	0		0	0	0	0		1	0	0	0
Peregrine Falcon	Falco peregrinus	0	0	0	0		0	0	0	0		0	1	1	0		0	0	0	1		0	0	0	0
Pied Flycatcher	Ficedula hypoleuca	0	0	0	0		0	0	0	0		0	0	0	0		0	0	0	0		0	1	0	0
Pied Wagtail	Motacilla alba	3	3	12	2		23	27	12	11		5	1	2	14		14	22	49	17		6	5	22	7
Raven	Corvus corax	0	0	1	2		5	1	1	0		6	5	1	1		6	9	2	3		5	9	1	7
Red Kite	Milvus milvus	2	3	4	7		3	12	16	4		6	30	31	44		15	47	45	25		6	25	28	29
Redstart	Phoenicurus phoenicurus	0	2	0	0		0	0	6	0		0	1	6	0		0	2	2	1		3	0	2	0
Redwing	Turdus iliacus	83	25	203	37		100	131	0	38		60	15	18	99		296	4	185	106		0	152	0	115
Reed Bunting	Emberiza schoeniclus	0	0	0	0		0	0	0	0		0	9	0	0		4	1	0	5		0	12	7	6
Robin	Erithacus rubecula	0	1	0	0		0	0	0	0		4	1	4	2		3	6	0	1		4	0	0	0
Siskin	Carduelis spinus	0	0	0	0		0	0	0	0		0	0	0	0		0	0	0	0		1	1	0	0
Rook	Corvus frugilegus	0	42	8	0		1	283	36	0		0	51	3	0		67	383	90	57		17	91	39	21
Skylark	Alauda arvensis	0	3	1	0		8	1	0	0		3	6	0	0		19	10	15	8		16	39	41	16
Snipe	Gallinago gallinago	1	0	0	0		3	3	0	0		31	59	37	40		11	27	30	40		11	63	64	77
Stock Dove	Columba oenas	0	0	0	0		0	4	0	0		0	0	0	0		0	0	0	0		2	1	0	0
Song Thrush	Turdus philomelos	0	0	0	0		1	0	0	0		0	0	2	1		0	2	0	0		22	13	0	1
Sparrowhawk	Accipiter nisus	0	0	0	0		0	2	0	0		0	0	0	1		0	2	2	1		0	0	2	0
Spotted Flycatcher	Muscicapa striata	0	0	0	0		0	0	0	0		0	1	9	2		1	0	0	0		1	0	0	0
Starling	Sturnus vulgaris	353	1746	1035	850		902	2488	385	95		81	208	1009	1328		4257	3746	1177	585		385	5328	273	217
Stonechat	Saxicola torquata	0	0	0	1		0	0	0	0		150	0	3	0		0	3	24	4		108	2	17	12
Swallow	Hirundo rustica	119	54	75	12		36	209	91	33		82	137	134	42		81	166	135	46		38	75	76	43
Swift	Apus apus	0	0	0	0		0	2	0	0		0	0	0	0		0	1	6	0		1	1	0	0
Tree Pipit	Anthus trivialis	2	0	0	0		0	0	0	0		61	34	22	34		133	20	42	20		5	4	5	5
Treecreeper	Certhia familiaris	0	0	0	0		0	0	0	0		0	0	0	0		0	0	0	0		42	0	0	0
Wheatear	Oenanthe oenanthe	1	0	1	0		0	3	0	0		2	0	0	0		4	8	2	0		1	7	1	0
Whinchat	Oenanthe oenanthe	0	0	0	0		0	0	0	0		0	0	0	1		0	0	0	0		0	0	0	3
Willow Warbler	Phylloscopus trochilus	0	0	0	0		0	0	0	0		3	4	20	5		4	0	3	1		3	4	5	0
Wood Pigeon	Columba palumbus	1	0	2	4		4	8	4	0		9	9	3	2		21	11	4	1		11	9	6	2
Woodcock	Scolopax rusticola	0	0	0	0		0	0	0	0		9	11	5	5		4	4	2	0		0	1	3	1
Wren	Troglodytes troglodytes	1	0	0	0		1	0	1	0		14	29	11	17		14	13	16	5		8	13	7	4
	Species richness	19	17	19	16		23	27	20	12		36	37	38	35		36	37	35	34		44	39	34	30
S PP = sheep only grazing permanent pasture; S/C6L PP = sheep and Limousin cross cattle grazing permanent pasture at a ratio of 6:1; S/C6L SN = sheep and Limousin cross cattle grazing permanent pasture at a ratio of 6:1 with cattle removed to semi-natural vegetation for 10 weeks; S/C12L SN = sheep and Limousin cross cattle grazing permanent pasture at a ratio of 12:1 with cattle removed to semi-n…
